# Supplementary material for: Regulation of Vascular Calcification by M1-Type Macrophage-Derived Semaphorin 4D
Source: Int J Mol Sci. 2025 May 24;26(11):5071. doi: 10.3390/ijms26115071 (PMC12154369; doi:10.3390/ijms26115071)
Supplement: Supplementary file 1 [file ijms-26-05071-s001.zip]

Archive with 1 entries (1 files):
- ijms-3641379-supplementary.pdf
